# Supplementary material for: Review: Mean-Square Displacements of Simulated Polymers
Source: Polymers (Basel). 2025 Apr 27;17(9):1193. doi: 10.3390/polym17091193 (PMC12073395; doi:10.3390/polym17091193)
Supplement: Supplementary file 1 [file polymers-17-01193-s001.zip]

Archive with 1 entries (1 files):
- polymers-3569370-supplementary.pdf
